# Supplementary material for: Evaluating the Human Risks of Consumption of Foods of Bovine Origin with Ivermectin Residues in Ecuador
Source: Foods. 2024 Oct 29;13(21):3470. doi: 10.3390/foods13213470 (PMC11545660; doi:10.3390/foods13213470)
Supplement: Supplementary file 1 [file foods-13-03470-s001.zip]

Archive with 1 entries (1 files):
- foods-3212057-supplementary.pdf
